# Supplementary material for: Potential to Reduce Chemical Fertilizer Application in Tea Plantations at Various Spatial Scales
Source: Int J Environ Res Public Health. 2022 Apr 26;19(9):5243. doi: 10.3390/ijerph19095243 (PMC9103282; doi:10.3390/ijerph19095243)
Supplement: Supplementary file 1 [file ijerph-19-05243-s001.zip]

Archive with 1 entries (1 files):
- ijerph-1651285-supplementary.pdf
